# Supplementary material for: Influence of Mask Wearing during COVID-19 Surge and Non-Surge Time Periods in Two K-12 Public School Districts in Georgia, USA
Source: Int J Environ Res Public Health. 2023 May 4;20(9):5715. doi: 10.3390/ijerph20095715 (PMC10177845; doi:10.3390/ijerph20095715)
Supplement: Supplementary file 1 [file ijerph-20-05715-s001.zip]

Archive with 1 entries (1 files):
- ijerph-2284502-supplementary.pdf
